# Supplementary material for: Theoretical and Experimental Studies on the Evidence of 1,3-β-Glucan in Marennine of Haslea ostrearia
Source: Molecules. 2023 Jul 25;28(15):5625. doi: 10.3390/molecules28155625 (PMC10419454; doi:10.3390/molecules28155625)
Supplement: Supplementary file 1 [file molecules-28-05625-s001.zip]

Archive with 1 entries (1 files):
- molecules-2477603-supplementary.pdf
